# Supplementary material for: Identification of a recessive gene RgM4G52 conferring red glume, stem, and rachis in a Triticum boeoticum mutant
Source: Front Plant Sci. 2024 Aug 26;15:1459505. doi: 10.3389/fpls.2024.1459505 (PMC11381283; doi:10.3389/fpls.2024.1459505)
Supplement: Supplementary file 1 [file Table1.xlsx]

## Sheet: Table S1
Table S1 All gene annotations of the RgM4G52 genomic region in chromosome 6AL of Chinese Spring
Gene	Product	Start	End
TraesCS6A02G323700	1-aminocyclopropane-1-carboxylate deaminase/D-cysteine desulfhydrase	557090118	557093670
TraesCS6A02G323800	Universal stress protein family protein	557093697	557095184
TraesCS6A02G509400LC	UvrABC system protein C	557346779	557349779
TraesCS6A02G509500LC	Cytochrome P450, putative	557365068	557382812
TraesCS6A02G323900	Cytochrome P450 family protein, expressed	557397864	557402257
TraesCS6A02G509600LC	Thioesterase family protein	557670277	557670695
TraesCS6A02G509700LC	Proteasome subunit alpha type	557717106	557717498
TraesCS6A02G509800LC	Retrotransposon protein, putative, Ty3-gypsy subclass	557719306	557719854
TraesCS6A02G509900LC	Retrotransposon protein, putative, Ty3-gypsy subclass	557720137	557721159
TraesCS6A02G510000LC	Retrotransposon protein, putative, unclassified	557721580	557723091
TraesCS6A02G324000	Cytochrome P450, putative	557792326	557792859
TraesCS6A02G510100LC	Serine/threonine protein phosphatase 7 long form isogeny	557807101	557819646
TraesCS6A02G510200LC	Cytochrome P450 family protein	557920363	557921400
TraesCS6A02G324100	Phospholipid-transporting ATPase	557929549	557933988
TraesCS6A02G510300LC	Retrovirus-related Pol polyprotein from transposon TNT 1-94	557973100	557973606
TraesCS6A02G324200	Peroxidase	558023412	58027281
TraesCS6A02G510400LC	receptor-like kinase	558035957	558043173
TraesCS6A02G510500LC	Nuclear control of ATPase protein 2	558096038	558099892
TraesCS6A02G510600LC	Nuclear control of ATPase protein 2	558104778	558110241
TraesCS6A02G510700LC	Retrotransposon protein, putative, unclassified null	558118992	558119774
TraesCS6A02G510800LC	LINE-1 reverse transcriptase-like protein	558119840	558120451
TraesCS6A02G510900LC	zinc finger MYM-type-like protein	558121944	558124312
TraesCS6A02G511000LC	kinase superfamily with octicosapeptide/Phox/Bem1p domain-containing protein	558143422	558143765
TraesCS6A02G511100LC	B-block-binding subunit of TFIIIC protein	558144407	558146988
TraesCS6A02G511200LC	Serine/Threonine-kinase ATM-like protein	558147114	558148442
TraesCS6A02G511300LC	Endonuclease/exonuclease/phosphatase family protein	558160853	558161062
TraesCS6A02G324300	F-box family protein	558174109	558174822
TraesCS6A02G511400LC	Protein FAR1-Related sequence 5	558203344	558203835
TraesCS6A02G511500LC	Protein FAR1-Related sequence 5	558268607	558271203
TraesCS6A02G511600LC	Protein FAR1-Related sequence 5	558426178	558426999
TraesCS6A02G511700LC	Doublesex- and mab-3-related transcription factor 1	558505147	558505479
TraesCS6A02G511800LC	Retrotransposon protein, putative, LINE subclass	558505982	558506494
TraesCS6A02G511900LC	Protein FAR1-Related sequence 3	558524545	558524877
TraesCS6A02G512000LC	Protein FAR1-Related sequence 5	558524944	558526522
TraesCS6A02G512200LC	Protein XRI1	558603969	558606445
TraesCS6A02G324400	UPF0614 C14orf102-like protein	558613827	558623423
TraesCS6A02G512300LC	Helicase-related family protein	558767408	558768328
TraesCS6A02G512400LC	Transposon protein, putative, Pong sub-class	558782066	558782649
TraesCS6A02G324500	Homeobox-leucine zipper family protein	558785319	558789296
TraesCS6A02G324600	B3 domain-containing protein	558795419	558796527
Bold, pigment accumulation-related genes
Bold: Solid Stem Related Genes

## Sheet: Table S2
Table S2 All gene annotations of the RgM4G52 genomic region in chromosome 6AbL of Triticum monococcum
Gene	Product	Start	End
Tm.TA299.r1.6AG0120760LC	Unknown	580698953	580700103
Tm.TA299.r1.6AG0120770	CNGC20:cyclic nucleotide-gated ion channel 20%2C chloroplastic	580706818	580728878
Tm.TA299.r1.6AG0120780	Os02g0773300: Putative D-cysteine desulfhydrase 1%2C mitochondrial	580776888	580780293
Tm.TA299.r1.6AG0120790	Unknown	580780417	580781670
Tm.TA299.r1.6AG0120800LC	Unknown	580905400	580905779
Tm.TA299.r1.6AG0120810	CYP71BE54: Desmethyl-deoxy-podophyllotoxin synthase	580938935	580943363
Tm.TA299.r1.6AG0120820LC	Unknown	580946286	580946732
Tm.TA299.r1.6AG0120830LC	Unknown	581059942	581060853
Tm.TA299.r1.6AG0120840LC	Unknown	581063421	581064056
Tm.TA299.r1.6AG0120850LC	Unknown	581100675	581119760
Tm.TA299.r1.6AG0120860LC	Unknown	581120936	581121622
Tm.TA299.r1.6AG0120870LC	Unknown	581122771	581124199
Tm.TA299.r1.6AG0120880LC	Unknown	581135993	581136355
Tm.TA299.r1.6AG0120890LC	Unknown	581140632	581147058
Tm.TA299.r1.6AG0120900	FRS5: Protein FAR1-releated sequence 5	581175525	581181598
Tm.TA299.r1.6AG0120910LC	Unknown	581233018	581233388
Tm.TA299.r1.6AG0120920	Retrovirus-related Pol polyprotein from transposon TNT 1-94	581234153	581234429
Tm.TA299.r1.6AG0120930LC	Unknown	581267085	581268176
Tm.TA299.r1.6AG0120940	PER56: Peroxidase 56	581288112	581291314
Tm.TA299.r1.6AG0120960LC	Unknown	581300787	581302670
Tm.TA299.r1.6AG0120960LC	Unknown	581314846	581316012
Tm.TA299.r1.6AG0120980LC	Unknown	581371248	581375300
Tm.TA299.r1.6AG0120990LC	Unknown	581409935	581410833
Tm.TA299.r1.6AG0121000LC	Unknown	581436344	581437363
Tm.TA299.r1.6AG0121010LC	Unknown	581461362	581462601
Tm.TA299.r1.6AG0121020LC	Unknown	581482267	581482874
Tm.TA299.r1.6AG0121030LC	Unknown	581486234	581489677
Tm.TA299.r1.6AG0121030LC	Unknown	581490641	581492412
Tm.TA299.r1.6AG0121050LC	Unknown	581493466	581494782
Tm.TA299.r1.6AG0121060	PAF1: Proteasome subunit alpha type-1	581528865	581553995
Tm.TA299.r1.6AG0121070	PAF1: Proteasome subunit alpha type-1	581651999	581667234
Tm.TA299.r1.6AG0121080LC	Unknown	581681223	581682283
Tm.TA299.r1.6AG0121090LC	Unknown	581690994	581692608
Tm.TA299.r1.6AG0121100LC	Unknown	581727459	581735821
Tm.TA299.r1.6AG0121110	Unknown	581843115	581844398
Tm.TA299.r1.6AG0121130	NRDE2: Nuclear exosome regulator NRDE2	581863413	581872851
Tm.TA299.r1.6AG0121140	Retrovirus-related Pol polyprotein from transposon TNT 1-94	581877616	581881590
Tm.TA299.r1.6AG0121150LC	Unknown	582286881	582287796
Tm.TA299.r1.6AG0121160	ROC8: Homeobox-leucine zipper protein ROC8	582328388	582332574
Tm.TA299.r1.6AG0121170LC	Unknown	582333360	582334066
Tm.TA299.r1.6AG0121180LC	Unknown	582339711	582340279
Tm.TA299.r1.6AG0121190LC	Unknown	582405155	582406925
Bold, pigment accumulation-related genes
